# Supplementary material for: Influence of Gallic Acid-Containing Mouth Spray on Dental Health and Oral Microbiota of Healthy Dogs: A Pilot Study
Source: Vet Sci. 2023 Jun 30;10(7):424. doi: 10.3390/vetsci10070424 (PMC10385331; doi:10.3390/vetsci10070424)
Supplement: Supplementary file 1 [file vetsci-10-00424-s001.zip]

Archive with 1 entries (1 files):
- vetsci-2367735-supplementary.pdf
